# Supplementary material for: Factors affecting postural instability after more than one-year bilateral subthalamic stimulation in Parkinson’s disease: A cross-sectional study
Source: PLoS One. 2022 Feb 23;17(2):e0264114. doi: 10.1371/journal.pone.0264114 (PMC8865658; doi:10.1371/journal.pone.0264114)
Supplement: S2 Table — (XLSX) [file pone.0264114.s002.xlsx]

## Sheet: Munka1
Subject	Age at measurement (years)	Disease duration until measurement (years)	PreOP levodopa response (%)	Stimulation response at measurement (%)	Stim Freq (Hz) LEFT	Stim Imp. Width (us) Left	Stim Amp Left (mA)	Stim Freq (Hz) Right	Stim Imp. Width (us) Right	Stim Amp Right (mA)	OFF OG sway (m2/s4)	OFF CG	OFF OF	OFF CF	OFF Comb	StimON OG	StimON CG	StimON OF	StimON CF	StimON Comb	R-StimON OG	R-StimON CG	R-StimON OF	R-StimON CF	R-StimON Comb	L-StimON OG	L-StimON CG	L-StimON OF	L-StimON CF	L-StimON Comb	Contact location Right X (mm)	Right Y (mm)	Right Z (mm)	Right 3D (mm)	Left X (mm)	Left Y (mm)	Left Z (mm)	Left 3D (mm)
PD1	40	14	81.25	65.9574	130	90	3.1	130	90	3.6	0.0156	0.0947	0.0947	0.0922	0.0499	0.00667	0.00669	0.138	0.234	0.0892	0.02	0.024	0.12	0.258	0.104	0.014	0.0117	0.272	0.181	0.119	0.59	-0.22	0.19	0.66	1.25	-1.34	1.72	2.51
PD2	65	35	77.2727	42.4242	130	90	3.1	130	60	3	0.017	0.0334	0.0535	0.3	0.101	0.0329	0.0419	0.0664	0.285	0.107	0.0173	0.0227	0.0281	0.158	0.056	0.0173	0.0264	0.0786	0.18	0.0728	-1.45	-2.42	0.2	2.83	-0.93	-0.96	1.01	1.68
PD3	71	17	95.6522	55.2632	145	60	2.85	145	60	2.85	0.04937	0.0341	0.1478	0.2373	0.1173	0.0199	0.0531	0.0709	0.2597	0.1009	0.044	0.0406	0.112	0.203	0.0998	0.0435	0.0355	0.142	0.231	0.108	1.27	-1.68	1.55	2.61	3.32	-0.58	3	4.51
PD4	62	19	91.6667	65	130	60	2.1	130	60	2.1	0.0235	0.029	0.0864	0.132	0.0773	0.0228	0.0185	0.0626	0.119	0.0622	0.0511	0.0567	0.212	0.214	0.1337	0.0191	0.0321	0.0846	0.2357	0.0928	2.44	-2.04	1.61	3.56	0.35	-2.43	-0.16	2.46
PD5	64	11	45.283	55.2239	135	60	2.6	135	90	2.6	0.0263	0.0556	0.106	0.179	0.0813	0.0785	0.039	0.15	0.816	0.257	0.0218	0.0354	0.175	0.429	0.186	0.0928	0.128	0.246	0.377	0.201	-0.92	-2.64	-2.62	3.83	-1.96	0.56	-4.73	5.15
PD6	46	8	100	90	130	60	2.4	130	60	2.1	0.00713	0.0121	0.0341	0.135	0.0468	0.00735	0.0232	0.0162	0.107	0.0402	0.0068	0.0159	0.0398	0.102	0.0398	0.0084	0.0228	0.0142	0.16	0.0548	0.63	-3.29	1.57	3.7	1.44	-1.02	0.79	1.93
PD7	63	18	81.1321	45.6522	150	60	2.7	150	60	2.7	0.0386	0.0752	0.177	0.372	0.154	0.0119	0.0322	0.052	0.207	0.0717	0.0209	0.0333	0.0418	0.24	0.0874	0.0359	0.068	0.114	0.169	0.104	0.41	-2.75	0.85	2.9	-0.36	-4.5	1.05	4.63
PD8	63	10	81.25	54.0541	145	60	3	145	60	3	0.0483	0.0591	0.0767	0.358	0.134	0.0623	0.133	0.0884	0.408	0.169	0.122	0.177	0.0869	0.242	0.161	0.0308	0.062	0.0338	0.33	0.111	0.3	-1.36	-1.54	2.08	-0.42	0.7	-1.64	1.84
PD9	57	15	80	65	130	60	1.95	130	60	1.95	0.0251	0.0319	0.0184	0.0878	0.0446	0.015	0.027	0.0374	0.104	0.0449	0.0143	0.0256	0.0249	0.0908	0.0414	0.0133	0.0246	0.0261	0.0668	0.0364	3.34	-1.57	0.88	3.79	-0.24	-1.18	-0.7	1.39
PD10	67	22	71.875	70.4545	130	60	2.4	130	60	2.4	0.0725	0.0681	0.0785	0.303	0.134	0.127	0.0382	0.122	0.521	0.175	0.0206	0.04	0.0795	0.353	0.146	0.0178	0.0378	0.0228	0.27	0.0856	1.25	-3.59	0.37	3.82	0.38	0.75	-0.08	0.85
PD11	69	20	88.2353	75	130	60	2	130	60	2	0.0133	0.0229	0.0552	0.121	0.0538	0.0116	0.0216	0.0399	0.0681	0.0361	0.00663	0.0153	0.0375	0.145	0.0492	0.016	0.0203	0.0366	0.0938	0.0393	0.15	-1.07	1.28	1.67	0.49	-1.36	1.09	1.81
PD12	59	11	85.7143	64.7059	140	90	2.7	140	90	2.65	0.0774	0.0976	0.1	0.227	0.13	0.0215	0.0378	0.0538	0.149	0.0667	0.0242	0.0606	0.0784	0.168	0.0849	0.0653	0.0783	0.0748	0.124	0.0911	-3.07	3.81	2.69	5.58	2.6	-1.09	4.86	5.62
PD13	71	15	100	69.2308	130	52	2	130	52	2	0.0333	0.055	0.151	0.348	0.134	0.0422	0.176	0.114	0.333	0.171	0.0676	0.0686	0.123	0.216	0.124	0.0818	0.0812	0.151	0.5	0.228	2.26	-1.94	1.37	3.28	1.95	-0.2	2.29	3.02
PD14	69	22	69.2308	68	130	60	2.6	130	60	2.6	0.0614	0.0559	0.092	0.158	0.106	0.0339	0.207	0.121	0.146	0.133	0.0365	0.0319	0.131	0.172	0.115	0.255	0.0892	0.0784	0.232	0.168	1.85	0.82	-1.19	2.34	2.82	3.84	-3.21	5.74
PD15	68	7	76	38.0952	130	52	1.1	130	52	1.1	0.0101	0.0082	0.0274	0.062	0.0283	0.00714	0.0104	0.0296	0.0737	0.0322	0.00704	0.0053	0.0235	0.0675	0.0267	0.0147	0.0132	0.0439	0.106	0.0501	1.37	0.34	-3.62	3.89	0.64	-1.13	-3.15	3.41
PD16	73	13	100	40	142	52	1.2	142	52	1.2	0.00494	0.0164	0.0678	0.225	0.0829	0.0191	0.018	0.0801	0.321	0.11	0.0362	0.0287	0.0866	0.272	0.102	0.0271	0.0148	0.0865	0.152	0.0737	1.54	-2.17	3.96	4.77	0.5	-0.36	0.56	0.83
PD17	75	9	90.3226		145	60	2	145	60	2.1	0.0637	0.317	0.172	1.29	0.492	0.113	0.672	0.263	2.78	1.05	0.0276	0.314	0.119	1.61	0.514	0.0688	0.32	0.135	1.5	0.5	2.51	-0.14	2.49	3.54	2.26	-2.04	2.07	3.69
PD18	79	13	100	62.7451	146	65	2.6	146	65	2.1	0.145	0.31	0.421	1.11	0.53	0.024	0.0725	0.0701	0.133	0.0748	0.175	0.288	0.25	0.445	0.296	0.0405	0.0528	0.117	0.296	0.124	0.58	-1.06	-0.75	1.43	0.95	-0.21	1.34	1.65
PD19	61	10	100	83.3333	155	90	3.15	155	60	1	0.0501	0.0341	0.0645	0.26	0.122	0.0179	0.0337	0.0407	0.18	0.0676	0.0209	0.0357	0.0566	0.154	0.0632	0.0283	0.0791	0.0869	0.386	0.146	-0.9	-2.38	3.08	4	2.98	1.7	4.93	6.01
PD20	65	11	53.8462	60	130	60	1.2	130	60	1.2	0.0423	0.0445	0.171	0.311	0.165	0.0601	0.137	0.284	0.293	0.228	0.0896	0.097	0.147	0.312	0.131	0.0843	0.0831	0.182	0.319	0.177	4.96	-3.21	0.03	5.91	1.93	-2.3	-1.07	3.19
PD21	57	18	43.4783	71.7949	130	60	3	130	90	4	0.0495	0.0507	0.0673	0.309	0.119	0.0786	0.0606	0.264	0.423	0.208	0.0581	0.0699	0.0749	0.26	0.112	0.0385	0.0659	0.0689	0.239	0.107	-0.06	-0.54	1.57	1.66	-1.46	-2.88	-0.4	3.26
PD22	67	11	65.2174	92.8571	130	60	2.1	130	60	2.1	0.0281	0.0426	0.102	0.285	0.114	0.0134	0.0269	0.0563	0.225	0.0803	0.024	0.0486	0.0691	0.275	0.109	0.0418	0.0693	0.0736	0.385	0.138	-1.03	-0.45	-1.24	1.67	-1.91	-2.84	0.78	3.51
PD23	63	12	100	30.1887	180	65	2.4	180	65	2.2	0.0697	0.124	0.139	0.284	0.16	0.0946	0.106	0.209	0.218	0.207	0.0681	0.152	0.319	0.216	0.156	0.189	0.155	0.281	0.364	0.225	-3.1	-2.09	-1.37	3.98	-0.15	-3.37	-1.4	3.65
PD24	41	13	100	68.0851	130	52	2	130	52	2.5	0.00586	0.0074	0.0136	0.133	0.0404	0.00979	0.00604	0.014	0.0512	0.0203	0.00465	0.007	0.0215	0.0865	0.0293	0.0123	0.0079	0.0179	0.11	0.0406	0.53	-2.52	-1.13	2.81	2.75	-0.66	-1.84	3.37
C1	44										0.0193	0.0227	0.0883	0.203	0.0779
C2	52										0.0208	0.0842	0.0429	0.351	0.119
C3	64										0.0192	0.0254	0.114	0.772	0.218
C4	58										0.00952	0.0199	0.024	0.0843	0.0359
C5	62										0.0181	0.0701	0.0476	0.269	0.117
C6	70										0.0116	0.0221	0.0392	0.0699	0.0362
C7	73										0.0255	0.0122	0.0531	0.156	0.0636
C8	58										0.0134	0.0149	0.026	0.136	0.0454
C9	51										0.0352	0.0358	0.107	0.27	0.115
C10	41										0.00658	0.0212	0.0343	0.109	0.0434
C11	42										0.0084	0.0109	0.0261	0.125	0.0413
C12	72										0.0111	0.0266	0.0622	0.236	0.0831
C13	57										0.0149	0.026	0.0319	0.126	0.0487
C14	57										0.0146	0.014	0.0644	0.0848	0.0488
C15	66										0.0242	0.0392	0.0227	0.188	0.0719
C16	59										0.0348	0.0387	0.0619	0.178	0.0724
C17	73										0.0125	0.0701	0.075	0.638	0.198
C18	56										0.00719	0.0123	0.0399	0.0732	0.033
C19	53										0.043	0.0362	0.158	0.173	0.0955
C20	51										0.00521	0.0107	0.0205	0.145	0.0434
C21	58										0.00865	0.0536	0.0474	0.301	0.104
C22	75										0.0253	0.0682	0.0683	0.28	0.11
C23	78										0.0136	0.0349	0.0496	0.463	0.135
C24	66										0.00459	0.0069	0.0408	0.0543	0.0271
